# Supplementary material for: Organic Electronic Platform for Real‐Time Phenotypic Screening of Extracellular‐Vesicle‐Driven Breast Cancer Metastasis
Source: Adv Healthc Mater. 2023 May 21;12(27):2301194. doi: 10.1002/adhm.202301194 (PMC11468090; doi:10.1002/adhm.202301194)
Supplement: Supplementary file 5 — Supplemental Table 1 [file ADHM-12-2301194-s003.xlsx]

## Sheet: Figure 2
Figure 2B
	Concentration (particles / ml)
Bin centre (nm)	Sample 1	Sample 1	Sample 2	Sample 2	Sample 2	Concentration average	Standard Error
0.5	0	0	0	0	0	0	0
1.5	0	0	0	0	0	0	0
2.5	0	0	0	0	0	0	0
3.5	0	0	0	0	0	0	0
4.5	0	0	0	0	0	0	0
5.5	0	0	0	0	0	0	0
6.5	0	0	0	0	0	0	0
7.5	0	0	0	0	0	0	0
8.5	0	0	0	0	0	0	0
9.5	0	0	0	0	0	0	0
10.5	0	0	1	0	0	0	0
11.5	0	0	72	0	0	14	14
12.5	0	0	1647	0	0	329	329
13.5	0	0	15232	0	0	3046	3046
14.5	0	0	68116	0	0	13623	13623
15.5	0	0	172201	0	0	34440	34440
16.5	0	0	281655	5	0	56332	56331
17.5	0	0	334870	21	0	66978	66973
18.5	0	0	319805	76	3	63977	63957
19.5	0	0	266911	232	40	53437	53369
20.5	0	0	208669	622	332	41924	41686
21.5	0	0	161444	1488	1877	32962	32123
22.5	0	0	128796	3237	7536	27914	25258
23.5	0	0	108965	6498	22155	27524	20759
24.5	0	0	99370	12167	49158	32139	19071
25.5	0	0	98277	21433	84694	40881	21136
26.5	0	0	105173	35731	116363	51453	25141
27.5	0	0	120756	56585	130721	61613	28188
28.5	0	0	146858	85299	122947	71021	30610
29.5	0	0	186321	122478	99033	81566	36234
30.5	0	0	242695	167475	69845	96003	47825
31.5	0	1	319576	217919	44099	116319	64773
32.5	0	24	419475	269599	25506	142921	85779
33.5	0	300	542296	316888	13847	174666	110035
34.5	0	2364	683818	353775	7247	209441	136656
35.5	0	12043	834821	375234	3764	245173	163911
36.5	0	40734	981522	378494	2003	280551	189045
37.5	0	94017	1107576	363713	1129	313287	209417
38.5	0	152175	1197238	333820	698	336786	223701
39.5	0	177467	1238759	293612	489	342065	230996
40.5	0	153200	1226913	248496	398	325801	230196
41.5	0	100583	1163899	203345	385	293642	220794
42.5	0	51615	1058499	161756	445	254463	203162
43.5	0	21285	923900	125828	614	214325	178913
44.5	0	7257	774936	96325	994	175902	150856
45.5	0	2106	625497	73052	1835	140498	122044
46.5	0	536	486632	55262	3725	109231	94927
47.5	0	124	365604	41987	7980	83139	71040
48.5	0	27	265847	32261	17291	63085	51047
49.5	0	6	187599	25237	36398	49848	35165
50.5	0	1	128883	20234	71792	44182	24914
51.5	0	0	86524	16733	128765	46404	26057
52.5	0	0	57001	14363	205194	55312	38899
53.5	0	0	37023	12874	285875	67154	55096
54.5	0	0	23826	12121	344988	76187	67346
55.5	0	0	15273	12052	359593	77384	70620
56.5	0	0	9803	12717	324714	69447	63868
57.5	0	0	6334	14293	256106	55347	50259
58.5	0	0	4139	17148	178676	39993	34813
59.5	0	0	2749	21961	112089	27360	21577
60.5	0	0	1862	29939	64465	19253	12653
61.5	0	0	1292	43199	34728	15844	9536
62.5	0	0	920	65377	17928	16845	12605
63.5	0	0	675	102537	9076	22458	20093
64.5	2	0	510	164262	4607	33876	32608
65.5	5	0	398	264459	2395	53451	52754
66.5	12	0	321	420706	1298	84467	84060
67.5	27	0	267	650320	745	130272	130012
68.5	63	0	231	961677	458	192486	192298
69.5	141	0	206	1341967	304	268524	268361
70.5	309	1	191	1747459	219	349636	349456
71.5	657	4	183	2105798	171	421363	421109
72.5	1352	13	183	2336143	145	467567	467144
73.5	2693	40	190	2380866	133	476785	476021
74.5	5181	120	206	2231068	132	447341	445933
75.5	9614	339	233	1929510	140	387967	385390
76.5	17180	913	276	1549743	158	313654	309039
77.5	29527	2330	342	1165839	190	239645	231615
78.5	48761	5625	443	829995	243	177013	163498
79.5	77314	12837	601	565839	328	131384	109546
80.5	117640	27667	854	374159	465	104157	70837
81.5	171742	56270	1267	243208	694	94636	48494
82.5	240575	107912	1955	157514	1083	101808	46105
83.5	323467	194953	3129	102989	1761	125260	61159
84.5	417722	331429	5164	68826	2966	165222	87355
85.5	518581	529619	8735	47541	5144	221924	123599
86.5	619622	794696	15043	34268	9117	294549	170757
87.5	713570	1118832	26178	25979	16375	380187	228022
88.5	793357	1477429	45674	20835	29537	473366	291138
89.5	853186	1830427	79274	17740	53003	566726	352272
90.5	889340	2129980	135809	16065	93731	652985	401452
91.5	900588	2332697	227948	15465	161881	727716	429132
92.5	888121	2411766	372265	15792	270783	791746	429140
93.5	855099	2363798	587883	17045	435509	851867	401616
94.5	805964	2207759	892959	19349	669425	919091	356792
95.5	745696	1977225	1298867	22967	978911	1004733	321239
96.5	679155	1709972	1803103	28320	1357664	1115643	335946
97.5	610612	1439130	2383326	36033	1783205	1250461	417555
98.5	543474	1188282	2995663	46981	2218141	1398508	539657
99.5	480205	970602	3579592	62348	2617018	1541953	668981
100.5	422386	790675	4069251	83674	2936836	1660564	781250
101.5	370847	647346	4407995	112880	3147284	1737270	860657
102.5	325846	536422	4561189	152242	3236826	1762505	899068
103.5	287242	452644	4522805	204284	3212885	1735972	895531
104.5	254640	390897	4314038	271577	3097041	1665639	855050
105.5	227518	346797	3975395	356435	2917917	1564812	786572
106.5	205310	316882	3555814	460527	2704470	1448601	700728
107.5	187470	298604	3102536	584470	2481399	1330896	607971
108.5	173505	290221	2654183	727466	2267052	1222486	517465
109.5	163006	290676	2237729	887100	2073331	1130368	436777
110.5	155653	299482	1868665	1059350	1906757	1057981	371964
111.5	151224	316630	1553110	1238857	1769950	1005954	327341
112.5	149604	342517	1290598	1419422	1663035	973035	304286
113.5	150784	377890	1076736	1594637	1584763	956962	300030
114.5	154873	423792	905270	1758559	1533276	955154	308623
115.5	162106	481517	769501	1906276	1506575	965195	323722
116.5	172865	552553	663120	2034305	1502748	985118	340535
117.5	187696	638515	580614	2140753	1520045	1013525	356177
118.5	207338	741079	517402	2225268	1556834	1049584	369277
119.5	232757	861880	469812	2288820	1611509	1092956	379515
120.5	265178	1002420	434988	2333374	1682351	1143662	387266
121.5	306123	1163940	410767	2361529	1767398	1201951	393337
122.5	357436	1347288	395558	2376179	1864324	1268157	398763
123.5	421298	1552763	388239	2380228	1970362	1342578	404631
124.5	500208	1779951	388066	2376374	2082279	1425375	411922
125.5	596919	2027545	394603	2366975	2196432	1516495	421371
126.5	714318	2293176	407667	2353973	2308878	1615602	433379
127.5	855212	2573257	427276	2338873	2415570	1722038	447987
128.5	1022034	2862883	453616	2322757	2512583	1834775	464904
129.5	1216452	3155805	486997	2306325	2596365	1952389	483589
130.5	1438914	3444515	527819	2289945	2663976	2073034	503340
131.5	1688173	3720471	576533	2273716	2713274	2194433	523363
132.5	1960860	3974474	633591	2257529	2743041	2313899	542813
133.5	2251209	4197187	699402	2241121	2753014	2428387	560798
134.5	2551025	4379763	774271	2224136	2743849	2534609	576361
135.5	2849960	4514526	858347	2206171	2716996	2629200	588463
136.5	3136140	4595621	951566	2186818	2674539	2708937	595996
137.5	3397096	4619548	1053602	2165700	2619001	2770989	597832
138.5	3620894	4585503	1163830	2142502	2553141	2813174	592930
139.5	3797300	4495471	1281315	2116986	2479780	2834170	580467
140.5	3918803	4354048	1404813	2089004	2401640	2833662	559994
141.5	3981315	4168027	1532806	2058506	2321237	2812378	531556
142.5	3984464	3945799	1663562	2025531	2240799	2772031	495777
143.5	3931428	3696657	1795215	1990204	2162226	2715146	453885
144.5	3828391	3430088	1925863	1952724	2087079	2644829	407704
145.5	3683715	3155142	2053665	1913346	2016592	2564492	359629
146.5	3507001	2879933	2176938	1872367	1951699	2477588	312635
147.5	3308165	2611295	2294240	1830112	1893069	2387376	270328
148.5	3096661	2354617	2404421	1786915	1841146	2296752	236887
149.5	2880899	2113819	2506661	1743111	1796189	2208136	216399
150.5	2667898	1891449	2600461	1699023	1758309	2123428	211099
151.5	2463144	1688853	2685623	1654955	1727497	2044014	219661
152.5	2270619	1506392	2762195	1611186	1703655	1970809	237967
153.5	2092950	1343668	2830410	1567968	1686610	1904321	261542
154.5	1931618	1199740	2890610	1525524	1676135	1844725	287032
155.5	1787195	1073310	2943168	1484048	1671951	1791934	312328
156.5	1659580	962878	2988420	1443709	1673738	1745665	336226
157.5	1548204	866864	3026597	1404652	1681133	1705490	358082
158.5	1452199	783695	3057778	1366996	1693727	1670879	377576
159.5	1370538	711868	3081850	1330846	1711064	1641233	394562
160.5	1302132	649983	3098495	1296286	1732634	1615906	408981
161.5	1245900	596767	3107185	1263387	1757868	1594221	420805
162.5	1200814	551080	3107203	1232208	1786132	1575487	430009
163.5	1165926	511914	3097679	1202795	1816725	1559008	436562
164.5	1140377	478388	3077648	1175185	1848875	1544095	440425
165.5	1123397	449734	3046122	1149407	1881742	1530080	441560
166.5	1114300	425289	3002170	1125478	1914422	1516332	439941
167.5	1112468	404485	2945018	1103409	1945954	1502267	435577
168.5	1117342	386830	2874136	1083202	1975338	1487370	428526
169.5	1128396	371907	2789328	1064851	2001546	1471205	418916
170.5	1145126	359355	2690803	1048339	2023547	1453434	406957
171.5	1167027	348868	2579220	1033644	2040335	1433819	392953
172.5	1193580	340184	2455706	1020731	2050951	1412231	377304
173.5	1224233	333081	2321838	1009559	2054519	1388646	360499
174.5	1258385	327369	2179589	1000076	2050271	1363138	343100
175.5	1295384	322887	2031238	992221	2037582	1335863	325715
176.5	1334514	319501	1879266	985923	2015992	1307039	308963
177.5	1374995	317098	1726225	981102	1985229	1276930	293425
178.5	1415991	315585	1574611	977668	1945228	1245817	279596
179.5	1456613	314888	1426745	975522	1896134	1213980	267834
180.5	1495942	314947	1284670	974557	1838311	1181685	258327
181.5	1533044	315716	1150080	974657	1772329	1149165	251076
182.5	1566998	317164	1024278	975699	1698950	1116618	245913
183.5	1596920	319267	908159	977554	1619105	1084201	242538
184.5	1621998	322014	802227	980087	1533862	1052038	240575
185.5	1641515	325401	706633	983162	1444394	1020221	239626
186.5	1654879	329430	621228	986640	1351934	988822	239313
187.5	1661642	334111	545618	990382	1257741	957899	239301
188.5	1661519	339455	479234	994253	1163055	927503	239318
189.5	1654395	345480	421384	998123	1069061	897689	239151
190.5	1640328	352204	371313	1001869	976859	868514	238642
191.5	1619540	359644	328239	1005378	887430	840046	237689
192.5	1592409	367820	291396	1008549	801620	812359	236231
193.5	1559445	376747	260054	1011293	720127	785533	234246
194.5	1521269	386438	233535	1013540	643491	759655	231743
195.5	1478585	396903	211230	1015231	572096	734809	228761
196.5	1432154	408146	192595	1016328	506178	711080	225356
197.5	1382763	420163	177160	1016808	445836	688546	221602
198.5	1331200	432946	164522	1016666	391043	667276	217583
199.5	1278234	446475	154342	1015912	341672	647327	213389
200.5	1224589	460725	146342	1014569	297508	628747	209112
201.5	1170938	475660	140298	1012676	258270	611568	204837
202.5	1117882	491233	136040	1010279	223631	595813	200647
203.5	1065950	507391	133441	1007435	193231	581490	196610
204.5	1015594	524071	132421	1004206	166699	568598	192784
205.5	967189	541202	132938	1000657	143656	557128	189211
206.5	921035	558705	134990	996853	123734	547063	185918
207.5	877364	576499	138613	992859	106581	538383	182918
208.5	836346	594496	143882	988736	91865	531065	180207
209.5	798095	612609	150908	984538	79280	525086	177770
210.5	762677	630751	159841	980309	68547	520425	175580
211.5	730120	648839	170871	976087	59414	517066	173602
212.5	700419	666795	184227	971897	51659	515000	171795
213.5	673545	684549	200180	967750	45085	514222	170117
214.5	649450	702039	219038	963646	39520	514739	168526
215.5	628073	719217	241148	959570	34815	516564	166987
216.5	609343	736044	266888	955491	30843	519722	165477
217.5	593189	752498	296663	951366	27493	524242	163988
218.5	579535	768566	330889	947136	24674	530160	162538
219.5	568309	784252	369983	942728	22307	537516	161173
220.5	559443	799569	414336	938056	20325	546346	159977
221.5	552872	814542	464292	933022	18674	556680	159080
222.5	548536	829204	520114	927517	17308	568536	158653
223.5	546380	843595	581945	921425	16189	581907	158911
224.5	546356	857759	649771	914620	15288	596759	160096
225.5	548417	871742	723376	906975	14580	613018	162454
226.5	552516	885585	802303	898361	14046	630562	166197
227.5	558608	899325	885816	888650	13671	649214	171463
228.5	566642	912993	972876	877722	13446	668736	178279
229.5	576561	926603	1062126	865464	13364	688824	186540
230.5	588297	940155	1151898	851780	13424	709111	196007
231.5	601766	953629	1240241	836587	13626	729170	206319
232.5	616865	966983	1324977	819826	13976	748526	217025
233.5	633465	980146	1403774	801460	14483	766666	227619
234.5	651407	993018	1474247	781481	15160	783063	237574
235.5	670498	1005466	1534078	759907	16024	797195	246378
236.5	690506	1017320	1581137	736789	17098	808570	253570
237.5	711159	1028374	1613613	712209	18410	816753	258766
238.5	732137	1038382	1630129	686277	19995	821384	261687
239.5	753078	1047060	1629835	659134	21893	822200	262173
240.5	773577	1054084	1612471	630945	24155	819046	260199
241.5	793191	1059099	1578399	601899	26839	811886	255871
242.5	811446	1061720	1528580	572203	30015	800793	249422
243.5	827847	1061539	1464530	542075	33764	785951	241188
244.5	841889	1058140	1388224	511742	38179	767635	231584
245.5	853078	1051106	1301983	481433	43366	746193	221061
246.5	860942	1040040	1208340	451373	49448	722028	210065
247.5	865054	1024579	1109902	421777	56559	695574	198990
248.5	865051	1004419	1009221	392845	64850	667277	188140
249.5	860652	979331	908672	364759	74485	637580	177701
250.5	851670	949188	810365	337681	85637	606908	167730
251.5	838031	913981	716075	311747	98487	575664	158171
252.5	819778	873837	627208	287066	113221	544222	148888
253.5	797073	829033	544790	263724	130016	512927	139714
254.5	770199	780004	469482	241778	149040	482101	130497
255.5	739542	727333	401612	221264	170433	452037	121150
256.5	705585	671749	341218	202190	194301	423009	111687
257.5	668887	614102	288109	184549	220698	395269	102254
258.5	630055	555333	241909	168312	249609	369044	93154
259.5	589729	496438	202120	153437	280941	344533	84864
260.5	548552	438424	168163	139870	314502	321902	78030
261.5	507146	382260	139423	127546	349993	301274	73380
262.5	466097	328837	115279	116395	386997	282721	71529
263.5	425931	278921	95131	106342	424975	266260	72700
264.5	387106	233123	78414	97311	463272	251845	76586
265.5	350004	191878	64614	89224	501125	239369	82491
266.5	314924	155429	53270	82008	537680	228662	89601
267.5	282082	123836	43979	75587	572025	219502	97175
268.5	251622	96988	36390	69894	603217	211622	104614
269.5	223612	74627	30204	64864	630326	204726	111453
270.5	198060	56382	25169	60435	652482	198506	117346
271.5	174924	41804	21076	56553	668914	192654	122036
272.5	154116	30403	17748	53167	678999	186887	125344
273.5	135519	21678	15044	50231	682296	180954	127160
274.5	118991	15146	12845	47707	678578	174654	127432
275.5	104377	10366	11057	45557	667846	167841	126168
276.5	91514	6946	9603	43751	650337	160430	123426
277.5	80238	4556	8420	42261	626513	152398	119312
278.5	70389	2923	7459	41066	597039	143775	113975
279.5	61811	1834	6679	40146	562753	134645	107593
280.5	54361	1126	6050	39485	524615	125127	100371
281.5	47904	675	5546	39072	483667	115373	92529
282.5	42318	396	5147	38897	440978	105547	84288
283.5	37493	227	4838	38953	397592	95821	75868
284.5	33330	127	4608	39237	354491	86358	67471
285.5	29742	69	4447	39747	312548	77310	59281
286.5	26651	37	4350	40482	272508	68806	51458
287.5	23991	19	4313	41447	234966	60947	44129
288.5	21704	10	4334	42643	200359	53810	37400
289.5	19738	5	4415	44076	168973	47441	31345
290.5	18050	2	4557	45752	140947	41862	26023
291.5	16604	1	4766	47678	116295	37069	21478
292.5	15366	0	5049	49859	94923	33039	17748
293.5	14312	0	5415	52301	76654	29736	14873
294.5	13416	0	5877	55009	61249	27110	12879
295.5	12661	0	6453	57985	48432	25106	11744
296.5	12030	0	7163	61231	37904	23666	11361
297.5	11509	0	8033	64742	29365	22730	11549
298.5	11088	0	9096	68512	22525	22244	12110
299.5	10758	0	10391	72528	17110	22157	12888
300.5	10511	0	11967	76771	12873	22424	13782
301.5	10341	0	13883	81216	9596	23007	14733
302.5	10246	0	16211	85830	7089	23875	15708
303.5	10222	0	19035	90572	5190	25004	16690
304.5	10267	0	22458	95393	3768	26377	17671
305.5	10381	0	26599	100235	2714	27986	18646
306.5	10565	0	31595	105033	1939	29826	19618
307.5	10821	0	37606	109714	1375	31903	20593
308.5	11151	0	44811	114200	968	34226	21584
309.5	11561	0	53407	118407	677	36810	22618
310.5	12053	0	63607	122250	471	39676	23733
311.5	12636	0	75635	125644	326	42848	24987
312.5	13315	0	89715	128508	224	46352	26455
313.5	14101	0	106061	130763	153	50216	28230
314.5	15002	0	124864	132343	104	54463	30414
315.5	16029	0	146266	133192	71	59112	33106
316.5	17196	0	170346	133266	48	64171	36389
317.5	18515	0	197092	132541	32	69636	40317
318.5	20002	0	226374	131006	22	75481	44900
319.5	21673	0	257926	128673	15	81657	50106
320.5	23547	0	291324	125569	10	88090	55854
321.5	25641	0	325975	121740	7	94673	62017
322.5	27975	0	361114	117250	5	101269	68431
323.5	30571	0	395820	112175	3	107714	74893
324.5	33448	0	429041	106602	2	113818	81174
325.5	36627	0	459636	100627	1	119378	87028
326.5	40129	0	486434	94353	0	124183	92202
327.5	43972	0	508303	87882	0	128032	96454
328.5	48174	0	524224	81313	0	130742	99568
329.5	52747	0	533368	74744	0	132172	101366
330.5	57703	0	535160	68263	0	132225	101727
331.5	63046	0	529336	61947	0	130866	100593
332.5	68776	0	515975	55867	0	128123	97980
333.5	74883	0	495498	50076	0	124092	93979
334.5	81352	0	468654	44620	0	118925	88750
335.5	88156	0	436466	39529	0	112830	82518
336.5	95259	0	400163	34824	0	106049	75560
337.5	102612	0	361099	30514	0	98845	68191
338.5	110156	0	320656	26600	0	91482	60752
339.5	117820	0	280161	23073	0	84211	53594
340.5	125520	0	240810	19920	0	77250	47066
341.5	133164	0	203606	17121	0	70778	41493
342.5	140647	0	169322	14654	0	64925	37142
343.5	147860	0	138488	12494	0	59768	34159
344.5	154685	0	111394	10613	0	55338	32509
345.5	161005	0	88115	8985	0	51621	31972
346.5	166702	0	68543	7584	0	48566	32212
347.5	171662	0	52433	6384	0	46096	32889
348.5	175779	0	39443	5360	0	44117	33728
349.5	178961	0	29180	4491	0	42526	34537
350.5	181126	0	21231	3757	0	41223	35196
351.5	182216	0	15193	3137	0	40109	35637
352.5	182190	0	10694	2617	0	39100	35826
353.5	181030	0	7404	2181	0	38123	35752
354.5	178742	0	5043	1817	0	37121	35417
355.5	175357	0	3380	1514	0	36050	34832
356.5	170927	0	2229	1261	0	34883	34013
357.5	165527	0	1447	1051	0	33605	32982
358.5	159251	0	924	877	0	32210	31761
359.5	152209	0	581	732	0	30705	30377
360.5	144523	0	360	612	0	29099	28856
361.5	136324	0	219	513	0	27411	27228
362.5	127746	0	132	430	0	25662	25521
363.5	118926	0	78	362	0	23873	23763
364.5	109993	0	45	305	0	22069	21981
365.5	101073	0	26	258	0	20272	20200
366.5	92280	0	15	219	0	18503	18444
367.5	83716	0	8	187	0	16782	16734
368.5	75469	0	5	159	0	15127	15086
369.5	67610	0	2	137	0	13550	13515
370.5	60198	0	1	118	0	12064	12034
371.5	53274	0	0	102	1	10676	10650
372.5	46866	0	0	88	2	9391	9369
373.5	40987	0	0	77	2	8213	8193
374.5	35640	0	0	68	3	7142	7124
375.5	30815	0	0	60	5	6176	6160
376.5	26497	0	0	53	7	5311	5296
377.5	22660	0	0	47	10	4544	4529
378.5	19277	0	0	42	15	3867	3853
379.5	16315	0	0	38	23	3275	3260
380.5	13738	0	0	34	33	2761	2744
381.5	11512	0	0	31	49	2318	2298
382.5	9600	0	0	28	72	1940	1915
383.5	7969	0	0	26	105	1620	1587
384.5	6585	0	0	24	153	1353	1309
385.5	5418	0	0	22	222	1132	1072
386.5	4439	0	0	21	320	956	873
387.5	3622	0	0	20	459	820	706
388.5	2943	0	0	19	655	723	569
389.5	2382	0	0	18	928	666	465
390.5	1921	0	0	17	1305	649	406
391.5	1544	0	0	16	1821	676	413
392.5	1236	0	0	16	2521	755	502
393.5	986	0	0	15	3462	893	670
394.5	785	0	0	15	4712	1102	915
395.5	622	0	0	14	6357	1399	1245
396.5	492	0	0	14	8496	1800	1677
397.5	387	0	0	14	11246	2330	2230
398.5	304	0	0	14	14740	3012	2933
399.5	238	0	0	14	19124	3875	3813
400.5	186	0	0	14	24557	4951	4901
401.5	145	0	0	14	31200	6272	6232
402.5	113	0	0	14	39216	7869	7837
403.5	87	0	0	14	48754	9771	9746
404.5	68	0	0	15	59940	12004	11984
405.5	52	0	0	15	72867	14587	14570
406.5	40	0	0	15	87575	17526	17512
407.5	31	0	0	16	104044	20818	20806
408.5	24	0	0	16	122176	24443	24433
409.5	18	0	0	17	141789	28365	28356
410.5	14	0	0	18	162610	32528	32520
411.5	10	0	0	18	184272	36860	36853
412.5	8	0	0	19	206324	41270	41263
413.5	6	0	0	20	228237	45653	45646
414.5	5	0	0	21	249428	49891	49884
415.5	3	0	0	22	269278	53861	53854
416.5	3	0	0	24	287168	57439	57432
417.5	2	0	0	25	302506	60507	60500
418.5	1	0	0	27	314759	62957	62950
419.5	1	0	0	28	323488	64703	64696
420.5	0	0	0	30	328370	65680	65672
421.5	0	0	0	32	329222	65851	65843
422.5	0	0	0	35	326007	65208	65200
423.5	0	0	0	37	318842	63776	63766
424.5	0	0	0	40	307987	61605	61595
425.5	0	0	0	43	293831	58775	58764
426.5	0	0	0	46	276869	55383	55371
427.5	0	0	0	50	257670	51544	51531
428.5	0	0	0	54	236849	47380	47367
429.5	0	0	0	58	215031	43018	43003
430.5	0	0	0	63	192825	38577	38562
431.5	0	0	0	68	170790	34172	34155
432.5	0	0	0	74	149420	29899	29880
433.5	0	0	0	80	129125	25841	25821
434.5	0	0	0	87	110226	22063	22041
435.5	0	0	0	94	92947	18608	18585
436.5	0	0	0	103	77424	15505	15480
437.5	0	0	0	112	63713	12765	12737
438.5	0	0	0	122	51796	10384	10353
439.5	0	0	0	132	41601	8347	8314
440.5	0	0	0	144	33010	6631	6595
441.5	0	0	0	157	25880	5207	5168
442.5	0	0	0	171	20048	4044	4001
443.5	0	0	0	187	15345	3106	3060
444.5	0	0	0	204	11606	2362	2311
445.5	0	0	0	222	8674	1779	1724
446.5	0	0	0	242	6406	1330	1270
447.5	0	0	0	264	4676	988	923
448.5	0	0	0	288	3373	732	663
449.5	0	0	0	314	2405	544	469
450.5	0	0	0	342	1695	407	329
451.5	0	0	0	373	1180	311	229
452.5	0	0	0	406	813	244	163
453.5	0	0	0	442	553	199	123
454.5	0	0	0	481	372	171	106
455.5	0	0	0	524	248	154	104
456.5	0	0	0	570	163	147	110
457.5	0	0	0	620	106	145	120
458.5	0	0	0	673	68	148	132
459.5	0	0	0	731	43	155	144
460.5	0	0	0	794	27	164	158
461.5	0	0	0	861	17	176	171
462.5	0	0	0	934	10	189	186
463.5	0	0	0	1012	6	204	202
464.5	0	0	0	1095	4	220	219
465.5	0	0	0	1185	2	237	237
466.5	0	0	0	1281	1	256	256
467.5	0	0	0	1383	0	277	277
468.5	0	0	0	1493	0	299	299
469.5	0	0	0	1609	0	322	322
470.5	0	0	0	1734	0	347	347
471.5	0	0	0	1866	0	373	373
472.5	0	0	0	2006	0	401	401
473.5	0	0	0	2155	0	431	431
474.5	0	0	0	2312	0	462	462
475.5	0	0	0	2478	0	496	496
476.5	0	0	0	2653	0	531	531
477.5	0	0	0	2837	0	567	567
478.5	0	0	0	3031	0	606	606
479.5	0	0	0	3234	0	647	647
480.5	0	0	0	3447	0	689	689
481.5	0	0	0	3669	0	734	734
482.5	0	0	0	3901	0	780	780
483.5	0	0	0	4142	0	828	828
484.5	0	0	0	4393	0	879	879
485.5	0	0	0	4653	0	931	931
486.5	0	0	0	4922	0	984	984
487.5	0	0	0	5199	0	1040	1040
488.5	0	0	0	5485	0	1097	1097
489.5	0	0	0	5778	0	1156	1156
490.5	0	0	0	6079	0	1216	1216
491.5	0	0	0	6386	0	1277	1277
492.5	0	0	0	6699	0	1340	1340
493.5	0	0	0	7018	0	1404	1404
494.5	0	0	0	7341	0	1468	1468
495.5	0	0	0	7667	0	1533	1533
496.5	0	0	0	7996	0	1599	1599
497.5	0	0	0	8327	0	1665	1665
498.5	0	0	0	8658	0	1732	1732
499.5	0	0	0	8988	0	1798	1798
500.5	0	0	0	9317	0	1863	1863
501.5	0	0	0	9642	0	1928	1928
502.5	0	0	0	9964	0	1993	1993
503.5	0	0	0	10279	0	2056	2056
504.5	0	0	0	10587	0	2117	2117
505.5	0	0	0	10887	0	2177	2177
506.5	0	0	0	11178	0	2236	2236
507.5	0	0	0	11457	0	2291	2291
508.5	0	0	0	11724	0	2345	2345
509.5	0	0	0	11977	0	2395	2395
510.5	0	0	0	12215	0	2443	2443
511.5	0	0	0	12437	0	2487	2487
512.5	0	0	0	12642	0	2528	2528
513.5	0	0	0	12828	0	2566	2566
514.5	0	0	0	12995	0	2599	2599
515.5	0	0	0	13141	0	2628	2628
516.5	0	0	0	13265	0	2653	2653
517.5	0	0	0	13368	0	2674	2674
518.5	0	0	0	13448	0	2690	2690
519.5	0	0	0	13505	0	2701	2701
520.5	0	0	0	13539	0	2708	2708
521.5	0	0	0	13548	0	2710	2710
522.5	0	0	0	13533	0	2707	2707
523.5	0	0	0	13495	0	2699	2699
524.5	0	0	0	13432	0	2686	2686
525.5	0	0	0	13346	0	2669	2669
526.5	0	0	0	13237	0	2647	2647
527.5	0	0	0	13105	0	2621	2621
528.5	0	0	0	12951	0	2590	2590
529.5	0	0	0	12775	0	2555	2555
530.5	0	0	0	12579	0	2516	2516
531.5	0	0	0	12363	0	2473	2473
532.5	0	0	0	12129	0	2426	2426
533.5	0	0	0	11878	0	2376	2376
534.5	0	0	0	11611	0	2322	2322
535.5	0	0	0	11329	0	2266	2266
536.5	0	0	0	11033	0	2207	2207
537.5	0	0	0	10725	0	2145	2145
538.5	0	0	0	10407	0	2081	2081
539.5	0	0	0	10080	0	2016	2016
540.5	0	0	0	9745	0	1949	1949
541.5	0	0	0	9403	0	1881	1881
542.5	0	0	0	9057	0	1811	1811
543.5	0	0	0	8707	0	1741	1741
544.5	0	0	0	8355	0	1671	1671
545.5	0	0	0	8003	0	1601	1601
546.5	0	0	0	7651	0	1530	1530
547.5	0	0	0	7302	0	1460	1460
548.5	0	0	0	6955	0	1391	1391
549.5	0	0	0	6612	0	1322	1322
550.5	0	0	0	6275	0	1255	1255
551.5	0	0	0	5943	0	1189	1189
552.5	0	0	0	5619	0	1124	1124
553.5	0	0	0	5303	0	1061	1061
554.5	0	0	0	4995	0	999	999
555.5	0	0	0	4696	0	939	939
556.5	0	0	0	4407	0	881	881
557.5	0	0	0	4128	0	826	826
558.5	0	0	0	3859	0	772	772
559.5	0	0	0	3602	0	720	720
560.5	0	0	0	3355	0	671	671
561.5	0	0	0	3119	0	624	624
562.5	0	0	0	2895	0	579	579
563.5	0	0	0	2681	0	536	536
564.5	0	0	0	2479	0	496	496
565.5	0	0	0	2288	0	458	458
566.5	0	0	0	2108	0	422	422
567.5	0	0	0	1938	0	388	388
568.5	0	0	0	1779	0	356	356
569.5	0	0	0	1629	0	326	326
570.5	0	0	0	1490	0	298	298
571.5	0	0	0	1360	0	272	272
572.5	0	0	0	1239	0	248	248
573.5	0	0	0	1127	0	225	225
574.5	0	0	0	1023	0	205	205
575.5	0	0	0	927	0	185	185
576.5	0	0	0	838	0	168	168
577.5	0	0	0	757	0	151	151
578.5	0	0	0	682	0	136	136
579.5	0	0	0	613	0	123	123
580.5	0	0	0	551	0	110	110
581.5	0	0	0	494	0	99	99
582.5	0	0	0	442	0	88	88
583.5	0	0	0	394	0	79	79
584.5	0	0	0	351	0	70	70
585.5	0	0	0	313	0	63	63
586.5	0	0	0	278	0	56	56
587.5	0	0	0	246	0	49	49
588.5	0	0	0	218	0	44	44
589.5	0	0	0	193	0	39	39
590.5	0	0	0	170	0	34	34
591.5	0	0	0	149	0	30	30
592.5	0	0	0	131	0	26	26
593.5	0	0	0	115	0	23	23
594.5	0	0	0	101	0	20	20
595.5	0	0	0	88	0	18	18
596.5	0	0	0	77	0	15	15
597.5	0	0	0	67	0	13	13
598.5	0	0	0	58	0	12	12
599.5	0	0	0	51	0	10	10
600.5	0	0	0	44	0	9	9
601.5	0	0	0	38	0	8	8
602.5	0	0	0	33	0	7	7
603.5	0	0	0	28	0	6	6
604.5	0	0	0	24	0	5	5
605.5	0	0	0	21	0	4	4
606.5	0	0	0	18	0	4	4
607.5	0	0	0	15	0	3	3
608.5	0	0	0	13	0	3	3
609.5	0	0	0	11	0	2	2
610.5	0	0	0	10	0	2	2
611.5	0	0	0	8	0	2	2
612.5	0	0	0	7	0	1	1
613.5	0	0	0	6	0	1	1
614.5	0	0	0	5	0	0	0
615.5	0	0	0	4	0	0	0
616.5	0	0	0	3	0	0	0
617.5	0	0	0	3	0	0	0
618.5	0	0	0	2	0	0	0
619.5	0	0	0	2	0	0	0
620.5	0	0	0	2	0	0	0
621.5	0	0	0	1	0	0	0
622.5	0	0	0	1	0	0	0
623.5	0	0	0	1	0	0	0
624.5	0	0	0	0	0	0	0
625.5	0	0	0	0	0	0	0
626.5	0	0	0	0	0	0	0
627.5	0	0	0	0	0	0	0
628.5	0	0	0	0	0	0	0
629.5	0	0	0	0	0	0	0
630.5	0	0	0	0	0	0	0
631.5	0	0	0	0	0	0	0
632.5	0	0	0	0	0	0	0
633.5	0	0	0	0	0	0	0
634.5	0	0	0	0	0	0	0
635.5	0	0	0	0	0	0	0
636.5	0	0	0	0	0	0	0
637.5	0	0	0	0	0	0	0
638.5	0	0	0	0	0	0	0
639.5	0	0	0	0	0	0	0
640.5	0	0	0	0	0	0	0
641.5	0	0	0	0	0	0	0
642.5	0	0	0	0	0	0	0
643.5	0	0	0	0	0	0	0
644.5	0	0	0	0	0	0	0
645.5	0	0	0	0	0	0	0
646.5	0	0	0	0	0	0	0
647.5	0	0	0	0	0	0	0
648.5	0	0	0	0	0	0	0
649.5	0	0	0	0	0	0	0
650.5	0	0	0	0	0	0	0
651.5	0	0	0	0	0	0	0
652.5	0	0	0	0	0	0	0
653.5	0	0	0	0	0	0	0
654.5	0	0	0	0	0	0	0
655.5	0	0	0	0	0	0	0
656.5	0	0	0	0	0	0	0
657.5	0	0	0	0	0	0	0
658.5	0	0	0	0	0	0	0
659.5	0	0	0	0	0	0	0
660.5	0	0	0	0	0	0	0
661.5	0	0	0	0	0	0	0
662.5	0	0	0	0	0	0	0
663.5	0	0	0	0	0	0	0
664.5	0	0	0	0	0	0	0
665.5	0	0	0	0	0	0	0
666.5	0	0	0	0	0	0	0
667.5	0	0	0	0	0	0	0
668.5	0	0	0	0	0	0	0
669.5	0	0	0	0	0	0	0
670.5	0	0	0	0	0	0	0
671.5	0	0	0	0	0	0	0
672.5	0	0	0	0	0	0	0
673.5	0	0	0	0	0	0	0
674.5	0	0	0	0	0	0	0
675.5	0	0	0	0	0	0	0
676.5	0	0	0	0	0	0	0
677.5	0	0	0	0	0	0	0
678.5	0	0	0	0	0	0	0
679.5	0	0	0	0	0	0	0
680.5	0	0	0	0	0	0	0
681.5	0	0	0	0	0	0	0
682.5	0	0	0	0	0	0	0
683.5	0	0	0	0	0	0	0
684.5	0	0	0	0	0	0	0
685.5	0	0	0	0	0	0	0
686.5	0	0	0	0	0	0	0
687.5	0	0	0	0	0	0	0
688.5	0	0	0	0	0	0	0
689.5	0	0	0	0	0	0	0
690.5	0	0	0	0	0	0	0
691.5	0	0	0	0	0	0	0
692.5	0	0	0	0	0	0	0
693.5	0	0	0	0	0	0	0
694.5	0	0	0	0	0	0	0
695.5	0	0	0	0	0	0	0
696.5	0	0	0	0	0	0	0
697.5	0	0	0	0	0	0	0
698.5	0	0	0	0	0	0	0
699.5	0	0	0	0	0	0	0
700.5	0	0	0	0	0	0	0
701.5	0	0	0	0	0	0	0
702.5	0	0	0	0	0	0	0
703.5	0	0	0	0	0	0	0
704.5	0	0	0	0	0	0	0
705.5	0	0	0	0	0	0	0
706.5	0	0	0	0	0	0	0
707.5	0	0	0	0	0	0	0
708.5	0	0	0	0	0	0	0
709.5	0	0	0	0	0	0	0
710.5	0	0	0	0	0	0	0
711.5	0	0	0	0	0	0	0
712.5	0	0	0	0	0	0	0
713.5	0	0	0	0	0	0	0
714.5	0	0	0	0	0	0	0
715.5	0	0	0	0	0	0	0
716.5	0	0	0	0	0	0	0
717.5	0	0	0	0	0	0	0
718.5	0	0	0	0	0	0	0
719.5	0	0	0	0	0	0	0
720.5	0	0	0	0	0	0	0
721.5	0	0	0	0	0	0	0
722.5	0	0	0	0	0	0	0
723.5	0	0	0	0	0	0	0
724.5	0	0	0	0	0	0	0
725.5	0	0	0	0	0	0	0
726.5	0	0	0	0	0	0	0
727.5	0	0	0	0	0	0	0
728.5	0	0	0	0	0	0	0
729.5	0	0	0	0	0	0	0
730.5	0	0	0	0	0	0	0
731.5	0	0	0	0	0	0	0
732.5	0	0	0	0	0	0	0
733.5	0	0	0	0	0	0	0
734.5	0	0	0	0	0	0	0
735.5	0	0	0	0	0	0	0
736.5	0	0	0	0	0	0	0
737.5	0	0	0	0	0	0	0
738.5	0	0	0	0	0	0	0
739.5	0	0	0	0	0	0	0
740.5	0	0	0	0	0	0	0
741.5	0	0	0	0	0	0	0
742.5	0	0	0	0	0	0	0
743.5	0	0	0	0	0	0	0
744.5	0	0	0	0	0	0	0
745.5	0	0	0	0	0	0	0
746.5	0	0	0	0	0	0	0
747.5	0	0	0	0	0	0	0
748.5	0	0	0	0	0	0	0
749.5	0	0	0	0	0	0	0
750.5	0	0	0	0	0	0	0
751.5	0	0	0	0	0	0	0
752.5	0	0	0	0	0	0	0
753.5	0	0	0	0	0	0	0
754.5	0	0	0	0	0	0	0
755.5	0	0	0	0	0	0	0
756.5	0	0	0	0	0	0	0
757.5	0	0	0	0	0	0	0
758.5	0	0	0	0	0	0	0
759.5	0	0	0	0	0	0	0
760.5	0	0	0	0	0	0	0
761.5	0	0	0	0	0	0	0
762.5	0	0	0	0	0	0	0
763.5	0	0	0	0	0	0	0
764.5	0	0	0	0	0	0	0
765.5	0	0	0	0	0	0	0
766.5	0	0	0	0	0	0	0
767.5	0	0	0	0	0	0	0
768.5	0	0	0	0	0	0	0
769.5	0	0	0	0	0	0	0
770.5	0	0	0	0	0	0	0
771.5	0	0	0	0	0	0	0
772.5	0	0	0	0	0	0	0
773.5	0	0	0	0	0	0	0
774.5	0	0	0	0	0	0	0
775.5	0	0	0	0	0	0	0
776.5	0	0	0	0	0	0	0
777.5	0	0	0	0	0	0	0
778.5	0	0	0	0	0	0	0
779.5	0	0	0	0	0	0	0
780.5	0	0	0	0	0	0	0
781.5	0	0	0	0	0	0	0
782.5	0	0	0	0	0	0	0
783.5	0	0	0	0	0	0	0
784.5	0	0	0	0	0	0	0
785.5	0	0	0	0	0	0	0
786.5	0	0	0	0	0	0	0
787.5	0	0	0	0	0	0	0
788.5	0	0	0	0	0	0	0
789.5	0	0	0	0	0	0	0
790.5	0	0	0	0	0	0	0
791.5	0	0	0	0	0	0	0
792.5	0	0	0	0	0	0	0
793.5	0	0	0	0	0	0	0
794.5	0	0	0	0	0	0	0
795.5	0	0	0	0	0	0	0
796.5	0	0	0	0	0	0	0
797.5	0	0	0	0	0	0	0
798.5	0	0	0	0	0	0	0
799.5	0	0	0	0	0	0	0
800.5	0	0	0	0	0	0	0
801.5	0	0	0	0	0	0	0
802.5	0	0	0	0	0	0	0
803.5	0	0	0	0	0	0	0
804.5	0	0	0	0	0	0	0
805.5	0	0	0	0	0	0	0
806.5	0	0	0	0	0	0	0
807.5	0	0	0	0	0	0	0
808.5	0	0	0	0	0	0	0
809.5	0	0	0	0	0	0	0
810.5	0	0	0	0	0	0	0
811.5	0	0	0	0	0	0	0
812.5	0	0	0	0	0	0	0
813.5	0	0	0	0	0	0	0
814.5	0	0	0	0	0	0	0
815.5	0	0	0	0	0	0	0
816.5	0	0	0	0	0	0	0
817.5	0	0	0	0	0	0	0
818.5	0	0	0	0	0	0	0
819.5	0	0	0	0	0	0	0
820.5	0	0	0	0	0	0	0
821.5	0	0	0	0	0	0	0
822.5	0	0	0	0	0	0	0
823.5	0	0	0	0	0	0	0
824.5	0	0	0	0	0	0	0
825.5	0	0	0	0	0	0	0
826.5	0	0	0	0	0	0	0
827.5	0	0	0	0	0	0	0
828.5	0	0	0	0	0	0	0
829.5	0	0	0	0	0	0	0
830.5	0	0	0	0	0	0	0
831.5	0	0	0	0	0	0	0
832.5	0	0	0	0	0	0	0
833.5	0	0	0	0	0	0	0
834.5	0	0	0	0	0	0	0
835.5	0	0	0	0	0	0	0
836.5	0	0	0	0	0	0	0
837.5	0	0	0	0	0	0	0
838.5	0	0	0	0	0	0	0
839.5	0	0	0	0	0	0	0
840.5	0	0	0	0	0	0	0
841.5	0	0	0	0	0	0	0
842.5	0	0	0	0	0	0	0
843.5	0	0	0	0	0	0	0
844.5	0	0	0	0	0	0	0
845.5	0	0	0	0	0	0	0
846.5	0	0	0	0	0	0	0
847.5	0	0	0	0	0	0	0
848.5	0	0	0	0	0	0	0
849.5	0	0	0	0	0	0	0
850.5	0	0	0	0	0	0	0
851.5	0	0	0	0	0	0	0
852.5	0	0	0	0	0	0	0
853.5	0	0	0	0	0	0	0
854.5	0	0	0	0	0	0	0
855.5	0	0	0	0	0	0	0
856.5	0	0	0	0	0	0	0
857.5	0	0	0	0	0	0	0
858.5	0	0	0	0	0	0	0
859.5	0	0	0	0	0	0	0
860.5	0	0	0	0	0	0	0
861.5	0	0	0	0	0	0	0
862.5	0	0	0	0	0	0	0
863.5	0	0	0	0	0	0	0
864.5	0	0	0	0	0	0	0
865.5	0	0	0	0	0	0	0
866.5	0	0	0	0	0	0	0
867.5	0	0	0	0	0	0	0
868.5	0	0	0	0	0	0	0
869.5	0	0	0	0	0	0	0
870.5	0	0	0	0	0	0	0
871.5	0	0	0	0	0	0	0
872.5	0	0	0	0	0	0	0
873.5	0	0	0	0	0	0	0
874.5	0	0	0	0	0	0	0
875.5	0	0	0	0	0	0	0
876.5	0	0	0	0	0	0	0
877.5	0	0	0	0	0	0	0
878.5	0	0	0	0	0	0	0
879.5	0	0	0	0	0	0	0
880.5	0	0	0	0	0	0	0
881.5	0	0	0	0	0	0	0
882.5	0	0	0	0	0	0	0
883.5	0	0	0	0	0	0	0
884.5	0	0	0	0	0	0	0
885.5	0	0	0	0	0	0	0
886.5	0	0	0	0	0	0	0
887.5	0	0	0	0	0	0	0
888.5	0	0	0	0	0	0	0
889.5	0	0	0	0	0	0	0
890.5	0	0	0	0	0	0	0
891.5	0	0	0	0	0	0	0
892.5	0	0	0	0	0	0	0
893.5	0	0	0	0	0	0	0
894.5	0	0	0	0	0	0	0
895.5	0	0	0	0	0	0	0
896.5	0	0	0	0	0	0	0
897.5	0	0	0	0	0	0	0
898.5	0	0	0	0	0	0	0
899.5	0	0	0	0	0	0	0
900.5	0	0	0	0	0	0	0
901.5	0	0	0	0	0	0	0
902.5	0	0	0	0	0	0	0
903.5	0	0	0	0	0	0	0
904.5	0	0	0	0	0	0	0
905.5	0	0	0	0	0	0	0
906.5	0	0	0	0	0	0	0
907.5	0	0	0	0	0	0	0
908.5	0	0	0	0	0	0	0
909.5	0	0	0	0	0	0	0
910.5	0	0	0	0	0	0	0
911.5	0	0	0	0	0	0	0
912.5	0	0	0	0	0	0	0
913.5	0	0	0	0	0	0	0
914.5	0	0	0	0	0	0	0
915.5	0	0	0	0	0	0	0
916.5	0	0	0	0	0	0	0
917.5	0	0	0	0	0	0	0
918.5	0	0	0	0	0	0	0
919.5	0	0	0	0	0	0	0
920.5	0	0	0	0	0	0	0
921.5	0	0	0	0	0	0	0
922.5	0	0	0	0	0	0	0
923.5	0	0	0	0	0	0	0
924.5	0	0	0	0	0	0	0
925.5	0	0	0	0	0	0	0
926.5	0	0	0	0	0	0	0
927.5	0	0	0	0	0	0	0
928.5	0	0	0	0	0	0	0
929.5	0	0	0	0	0	0	0
930.5	0	0	0	0	0	0	0
931.5	0	0	0	0	0	0	0
932.5	0	0	0	0	0	0	0
933.5	0	0	0	0	0	0	0
934.5	0	0	0	0	0	0	0
935.5	0	0	0	0	0	0	0
936.5	0	0	0	0	0	0	0
937.5	0	0	0	0	0	0	0
938.5	0	0	0	0	0	0	0
939.5	0	0	0	0	0	0	0
940.5	0	0	0	0	0	0	0
941.5	0	0	0	0	0	0	0
942.5	0	0	0	0	0	0	0
943.5	0	0	0	0	0	0	0
944.5	0	0	0	0	0	0	0
945.5	0	0	0	0	0	0	0
946.5	0	0	0	0	0	0	0
947.5	0	0	0	0	0	0	0
948.5	0	0	0	0	0	0	0
949.5	0	0	0	0	0	0	0
950.5	0	0	0	0	0	0	0
951.5	0	0	0	0	0	0	0
952.5	0	0	0	0	0	0	0
953.5	0	0	0	0	0	0	0
954.5	0	0	0	0	0	0	0
955.5	0	0	0	0	0	0	0
956.5	0	0	0	0	0	0	0
957.5	0	0	0	0	0	0	0
958.5	0	0	0	0	0	0	0
959.5	0	0	0	0	0	0	0
960.5	0	0	0	0	0	0	0
961.5	0	0	0	0	0	0	0
962.5	0	0	0	0	0	0	0
963.5	0	0	0	0	0	0	0
964.5	0	0	0	0	0	0	0
965.5	0	0	0	0	0	0	0
966.5	0	0	0	0	0	0	0
967.5	0	0	0	0	0	0	0
968.5	0	0	0	0	0	0	0
969.5	0	0	0	0	0	0	0
970.5	0	0	0	0	0	0	0
971.5	0	0	0	0	0	0	0
972.5	0	0	0	0	0	0	0
973.5	0	0	0	0	0	0	0
974.5	0	0	0	0	0	0	0
975.5	0	0	0	0	0	0	0
976.5	0	0	0	0	0	0	0
977.5	0	0	0	0	0	0	0
978.5	0	0	0	0	0	0	0
979.5	0	0	0	0	0	0	0
980.5	0	0	0	0	0	0	0
981.5	0	0	0	0	0	0	0
982.5	0	0	0	0	0	0	0
983.5	0	0	0	0	0	0	0
984.5	0	0	0	0	0	0	0
985.5	0	0	0	0	0	0	0
986.5	0	0	0	0	0	0	0
987.5	0	0	0	0	0	0	0
988.5	0	0	0	0	0	0	0
989.5	0	0	0	0	0	0	0
990.5	0	0	0	0	0	0	0
991.5	0	0	0	0	0	0	0
992.5	0	0	0	0	0	0	0
993.5	0	0	0	0	0	0	0
994.5	0	0	0	0	0	0	0
995.5	0	0	0	0	0	0	0
996.5	0	0	0	0	0	0	0
997.5	0	0	0	0	0	0	0
998.5	0	0	0	0	0	0	0
999.5	0	0	0	0	0	0	0

## Sheet: Figure 3B
Figure 3B - Norm. Gm vs frequency															Figure 3B - Z vs frequency (inset)
	Normalised tranconductance, Gm															Impedance, Z [Ohm]
Frequency [Hz]	Control	Day 1	Day 2	Day 3	Day 4	Day 5	Day 6	Day 7	Day 8	Day 9	Day 10	Day 11	Day 12		Frequency [Hz]	Control	Day 1	Day 2	Day 3	Day 4	Day 5	Day 6	Day 7	Day 8	Day 9	Day 10	Day 11	Day 12
1	0.98635	0.9891	0.99302	0.98706	0.9948	0.98956	0.99986	0.99584	0.99921	0.97212	0.9953	0.99361	0.99552		1	3.50462e+06	73260400	3.88385e+06	3.02874e+06	3.27298e+06	3.62663e+06	3.34312e+06	3.09293e+06	2.99891e+06	3.47523e+06	3.67432e+06	4.24588e+06	4.2399e+06
1.10521	0.99002	0.99318	0.9943	0.98705	0.9932	0.9911	0.99416	0.99625	0.99602	0.97546	0.99347	0.99844	0.99422		1.10521	6.30233e+06	3.20541e+06	3.53835e+06	2.71627e+06	3.62937e+06	3.25611e+06	2.85098e+06	4.57889e+06	3.38532e+06	3.36906e+06	4.02209e+06	2.04112e+06	3.63795e+06
1.22149	0.98777	0.99522	0.99472	0.98693	0.99119	0.98994	0.99113	0.99671	0.99412	0.97842	0.99195	0.99989	0.99252		1.22149	1.94976e+06	2.91023e+06	3.21979e+06	2.56897e+06	2.40272e+06	2.60812e+06	2.52247e+06	3.06583e+06	2.6212e+06	3.22946e+06	2.05021e+06	3.02007e+06	2.17392e+06
1.35	0.98705	0.99625	0.99354	0.98627	0.98809	0.98503	0.99185	0.99674	0.99388	0.98159	0.98999	0.99725	0.98938		1.35	2.94987e+06	3.52618e+06	2.73449e+06	2.78607e+06	2.35301e+06	2.51431e+06	2.70973e+06	2.37055e+06	2.30306e+06	2.34547e+06	2.68563e+06	2.56963e+06	2.4592e+06
1.49203	0.98831	0.9927	0.99003	0.98415	0.98977	0.9847	0.99085	0.99644	0.99662	0.98181	0.98858	0.99677	0.98845		1.49203	2.21696e+06	2.02118e+06	1.65711e+06	2.00605e+06	2.48794e+06	2.93046e+06	2.10041e+06	2.8303e+06	1.94936e+06	2.88977e+06	1.97833e+06	2.44825e+06	2.18306e+06
1.64901	0.98854	0.99179	0.99119	0.98468	0.99087	0.98648	0.9895	0.99453	0.99643	0.98378	0.99353	0.99192	0.98559		1.64901	3.03106e+06	2.21806e+06	2.57009e+06	2.43624e+06	1.91912e+06	2.20599e+06	2.15907e+06	1.9691e+06	2.30922e+06	1.91941e+06	2.20781e+06	1.95854e+06	2.57636e+06
1.8225	0.98714	0.99176	0.9899	0.97684	0.99206	0.98918	0.98889	0.98965	0.99683	0.98449	0.99777	0.99143	0.98652		1.8225	1.72263e+06	2.42611e+06	2.41277e+06	2.16152e+06	1.71245e+06	1.86385e+06	1.96258e+06	2.15247e+06	2.04077e+06	1.73484e+06	1.80288e+06	1.54338e+06	2.57633e+06
2.01424	0.98748	0.99161	0.99425	0.98307	0.98635	0.98562	0.98863	0.99152	0.98906	0.98832	0.99475	0.99215	0.98526		2.01424	1.81064e+06	1.64143e+06	1.4356e+06	1.3911e+06	2.00406e+06	1.68607e+06	2.03987e+06	1.61025e+06	2.18761e+06	2.06368e+06	1.91071e+06	1.89358e+06	2.29693e+06
2.22616	0.98668	0.99175	0.99379	0.98216	0.98515	0.99153	0.98668	0.99669	0.98723	0.99033	0.98582	0.99452	0.97944		2.22616	1.91949e+06	2.34303e+06	1.80686e+06	1.8151e+06	1.58445e+06	1.64863e+06	4.17286e+06	1.29718e+06	1.39597e+06	1.21009e+06	2.06244e+06	2.08953e+06	1.24746e+06
2.46038	0.98553	0.99015	0.99165	0.99248	0.98441	0.99325	0.98378	0.99758	0.98768	0.98944	0.98406	0.99365	0.97648		2.46038	1.58424e+06	1.58567e+06	1.43056e+06	1.3834e+06	1.46136e+06	1.4556e+06	1.55831e+06	1.56794e+06	1.46292e+06	1.36526e+06	1.55473e+06	1.64145e+06	1.58253e+06
2.71924	0.9797	0.98683	0.98601	0.98741	0.98557	0.99609	0.98087	0.99441	0.99323	0.99035	0.9905	0.99014	0.97402		2.71924	1.45692e+06	1.43013e+06	1.27759e+06	1.35019e+06	1.33681e+06	1.22627e+06	1.25406e+06	1.34817e+06	1.39027e+06	1.35779e+06	1.2964e+06	1.41222e+06	1.58847e+06
3.00531	0.98119	0.98378	0.9856	0.97984	0.98593	0.98289	0.97858	0.99441	0.99263	0.99621	0.98998	0.98942	0.97347		3.00531	1.60437e+06	1.2702e+06	1.17442e+06	1.21377e+06	1.35267e+06	1.2471e+06	1.30749e+06	1.21658e+06	1.01964e+06	1.24683e+06	1.33512e+06	1.12737e+06	1.34947e+06
3.32151	0.98377	0.99011	0.99082	0.96947	0.98679	0.9776	0.98124	0.99579	0.98779	0.9961	0.98843	0.98689	0.97366		3.32151	1.26176e+06	1.38663e+06	1.01372e+06	951495	1.08457e+06	1.14826e+06	989670	1.04686e+06	1.27869e+06	1.02804e+06	1.03943e+06	1.64244e+06	1.13591e+06
3.67096	0.9825	0.99207	0.98789	0.97426	0.98542	0.97676	0.9818	0.98897	0.98157	0.99504	0.99103	0.98654	0.97101		3.67096	1.02305e+06	986659	927219	1.05092e+06	1.02439e+06	966271	938519	884444	935406	947398	970767	963991	1.09786e+06
4.05719	0.98107	0.98986	0.98151	0.97171	0.98063	0.98587	0.97575	0.97757	0.97409	0.99486	0.99176	0.98802	0.96695		4.05719	1.00475e+06	950924	906263	919662	893947	897834	883970	884747	912144	902556	943250	970183	973366
4.48402	0.98499	0.98546	0.97783	0.97581	0.98188	0.98245	0.97646	0.98201	0.97735	0.99922	0.98874	0.98633	0.96146		4.48402	723202	2.4721e+06	885090	810451	875484	663358	1.01049e+06	941218	743472	821953	714282	1.06733e+06	1.12957e+06
4.95579	0.98504	0.98706	0.98586	0.98389	0.98551	0.98003	0.97263	0.99293	0.97971	0.99789	0.99064	0.97444	0.96822		4.95579	624091	1.26175e+06	807406	871827	678494	732307	663060	703293	788446	636888	926466	670011	857622
5.47717	0.98028	0.98862	0.98385	0.98741	0.9903	0.97836	0.97377	0.99068	0.98322	0.99591	0.9917	0.96894	0.97289		5.47717	762348	622940	651324	665695	806077	888293	737997	784526	697592	900188	640779	826565	688326
6.05342	0.97816	0.98372	0.9894	0.97279	0.98709	0.97648	0.96821	0.98525	0.97693	0.98936	0.99135	0.97239	0.9634		6.05342	752519	628627	736911	699734	544814	743857	540126	561809	631305	682278	702036	617334	617574
6.69031	0.97548	0.98032	0.99247	0.9657	0.99398	0.9669	0.96952	0.98346	0.98437	0.99079	0.98057	0.98778	0.94756		6.69031	490041	497310	664642	490209	510471	668925	546494	655177	640647	698376	669973	588720	749352
7.39426	0.98307	0.98493	0.99669	0.96603	0.98487	0.97122	0.95798	0.99187	0.9825	0.9976	0.98472	0.98729	0.95677		7.39426	550206	615795	438180	585541	572324	451033	606969	437064	488912	420629	489206	593442	479706
8.1722	0.98863	0.98933	0.98731	0.97643	0.97882	0.97636	0.95818	0.98819	0.97617	0.9975	0.98467	0.98267	0.96603		8.1722	526732	627955	496687	455356	488065	480521	493286	385124	421921	424807	408187	581788	414221
9.03196	0.98748	0.98356	0.97589	0.97934	0.97274	0.97863	0.96162	0.988	0.97039	0.99002	0.98222	0.97385	0.95902		9.03196	509175	457806	354800	361072	347661	359914	345250	393703	381918	346200	550922	468295	379931
9.98223	0.97797	0.97489	0.97133	0.9728	0.97845	0.97067	0.96678	0.98021	0.97509	0.98678	0.97253	0.97758	0.94345		9.98223	390361	376539	384804	401425	381381	388367	379110	377059	392095	394039	387705	406322	427244
11.0324	0.97836	0.97378	0.97619	0.96607	0.9717	0.96912	0.96597	0.98045	0.97863	0.9885	0.9809	0.98028	0.94705		11.0324	533141	370851	442912	290779	300381	280878	345574	377411	288100	287584	428991	329446	317513
12.193	0.97316	0.98759	0.97317	0.96619	0.96967	0.96344	0.96826	0.97599	0.9771	0.98591	0.9785	0.96953	0.95584		12.193	450096	267121	261068	296026	350410	320719	386836	309359	326470	335014	285358	274322	279951
13.476	0.97263	0.98072	0.97372	0.96863	0.97063	0.96456	0.95364	0.97081	0.97325	0.97731	0.98338	0.96805	0.96257		13.476	269442	324211	304730	327289	290617	277409	280206	292716	266430	293939	318318	311079	342870
14.8938	0.97129	0.97529	0.97533	0.97069	0.96038	0.9716	0.94552	0.96187	0.96401	0.97487	0.98494	0.96952	0.96189		14.8938	262762	294392	271834	271062	252709	246661	275718	251308	244697	244521	264886	252818	279363
16.4604	0.97359	0.97452	0.97815	0.96711	0.95601	0.97102	0.94396	0.96477	0.95915	0.98098	0.98038	0.97497	0.95392		16.4604	248639	259066	262726	249729	225278	217634	245357	220474	215903	214058	225616	228921	282816
18.1924	0.96771	0.98108	0.96895	0.9584	0.9593	0.96106	0.94924	0.9633	0.96005	0.98241	0.96754	0.95943	0.9482		18.1924	199476	203064	203281	218764	265796	273790	186153	260192	268727	257420	273363	248287	206724
20.1062	0.97059	0.96991	0.96304	0.95462	0.9643	0.95915	0.94007	0.96285	0.96472	0.97656	0.9681	0.95683	0.94516		20.1062	152197	257881	223599	177555	250456	246910	153927	240145	200084	232080	276163	197679	214438
22.2212	0.97386	0.96112	0.95376	0.95711	0.95509	0.95938	0.94106	0.95652	0.95765	0.96667	0.96517	0.95212	0.94811		22.2212	182171	178332	150814	230335	214173	209567	223596	216695	215294	223678	222601	220091	165726
24.5592	0.97613	0.9594	0.95196	0.95355	0.94792	0.96145	0.93988	0.95567	0.94891	0.9615	0.95955	0.94895	0.94084		24.5592	159595	187020	179848	157006	179547	174854	159413	177499	167980	152615	161859	177376	180480
27.1429	0.97081	0.95656	0.95291	0.95062	0.94826	0.96077	0.93341	0.94661	0.95001	0.95253	0.95564	0.93934	0.93726		27.1429	108121	118899	118779	150945	112719	178996	197593	110272	211098	177071	169038	111823	118877
29.9994	0.97105	0.9554	0.94923	0.94773	0.94866	0.96019	0.92477	0.93652	0.95397	0.95056	0.95632	0.93913	0.92648		29.9994	135829	133881	133659	136101	133250	134798	134825	130893	133378	136098	135434	134022	140892
33.1543	0.97222	0.95194	0.94286	0.94703	0.94271	0.95003	0.91409	0.92447	0.94818	0.9459	0.95356	0.93289	0.91239		33.1543	79991.6	95946.3	119594	225611	93554.2	208346	209132	99577.3	201548	104393	171049	108808	95052.2
36.6435	0.96896	0.9429	0.93842	0.94529	0.9274	0.94821	0.90985	0.9118	0.94065	0.93576	0.95187	0.92655	0.89886		36.6435	114560	104738	98969.7	109435	119195	116885	114459	103099	104808	130777	100773	127859	115577
40.499	0.97044	0.9409	0.93456	0.93913	0.91547	0.93655	0.88884	0.91016	0.92762	0.91871	0.94409	0.91201	0.90033		40.499	73800.9	96413.3	218045	153639	67633	68931.6	83940.6	84292.9	85543.5	64764.6	157185	70028.4	98991.9
44.7587	0.9745	0.93918	0.92583	0.93808	0.90597	0.93422	0.87979	0.8974	0.92582	0.90114	0.93724	0.90931	0.89069		44.7587	173867	257961	72547.2	47854.3	92478.5	42694.3	44213.9	410188	43462.6	70994.7	103223	46139.6	466004
49.4658	0.97854	0.9354	0.91447	0.92551	0.89477	0.91542	0.86049	0.88407	0.92186	0.88114	0.93236	0.90847	0.86692		49.4658	71481.8	86767.1	109815	252141	39674.3	55140.1	76866.7	39791.4	84416	40279.2	172348	85185	41510.3
54.6747	0.97607	0.92206	0.90382	0.92068	0.8794	0.90707	0.85404	0.86475	0.91418	0.87034	0.92944	0.90452	0.85487		54.6747	95633.9	54774.4	111910	42869.9	45022.1	37930.3	40820.7	103024	47844	39991.7	227936	64402.4	44743.1
60.423	0.97129	0.90838	0.88425	0.90431	0.86429	0.89608	0.828	0.85093	0.89291	0.86004	0.92353	0.88427	0.8521		60.423	188005	141491	158065	157067	46077.6	45476.8	79091.4	46869.2	84665.9	57409.3	89498.8	119855	58019.1
66.7824	0.96541	0.89178	0.86147	0.89703	0.85577	0.89913	0.80967	0.81968	0.87366	0.83831	0.90382	0.86788	0.84373		66.7824	50739.5	52382.7	56118.5	50525.8	61347.9	56660.2	58876	78030.7	50629.3	56351.7	57030.8	66094.6	60793.6
73.8007	0.96317	0.87119	0.84533	0.87853	0.84125	0.87901	0.7848	0.79795	0.84688	0.80571	0.88522	0.85577	0.82734		73.8007	58183	56900.8	64071.2	56949.9	64023.1	60686.6	65611.4	66071.1	56860.4	62925.8	57368.2	58138.2	65247.7
81.5661	0.96239	0.85423	0.83203	0.86987	0.82532	0.86347	0.76081	0.76801	0.82968	0.78058	0.87562	0.83829	0.80739		81.5661	54904.6	50781.3	58633.2	50375.5	60379.5	58560.9	61351	64575.9	52245.9	59492.1	52001	54090.8	53454.5
90.1551	0.96113	0.83459	0.81152	0.85887	0.80154	0.85173	0.73151	0.74183	0.81619	0.75558	0.86819	0.80655	0.78992		90.1551	42270.8	56690.8	58888.8	56113	55599.4	46187	63228.6	52296	57285.9	65604	55591.1	48642.8	75333.2
99.6413	0.95935	0.81437	0.78444	0.845	0.77741	0.84237	0.70158	0.7135	0.79703	0.72984	0.84871	0.76896	0.76147		99.6413	38086.9	51532.1	48052.5	48410.4	51224.3	41173.6	58035.2	46591.6	52625	60160.4	51553.3	43769.5	65910.4
110.108	0.95864	0.78752	0.76409	0.82108	0.75475	0.81238	0.66836	0.68947	0.76213	0.69133	0.81488	0.74302	0.73657		110.108	37152.4	41950	50745.2	43971.7	48955.8	45719	56153.6	55706.1	43792.3	46010.8	40950.9	41001.4	51295.7
121.714	0.95761	0.76929	0.73746	0.79515	0.72189	0.78259	0.63295	0.65748	0.73606	0.65188	0.78526	0.71846	0.70385		121.714	34618.7	37196.8	41064.5	36349.6	40893.8	39011.5	42635.3	41758.4	39306.2	53366.8	42612.9	43996.1	42532
134.517	0.95283	0.74317	0.70449	0.76991	0.6865	0.75589	0.59795	0.62133	0.70254	0.61235	0.76165	0.6899	0.66419		134.517	31758.5	37655.8	39405.9	37570.6	39063.9	39366.8	47885.9	46608.1	36221.7	41802.8	35525.6	40888.4	42054
148.633	0.94798	0.7191	0.67189	0.74605	0.64861	0.73221	0.56505	0.58607	0.67241	0.58425	0.74456	0.65759	0.6256		148.633	28686	35890.1	40301.3	34717	37195.7	35880.9	46754	44921.3	35664.8	40517.6	33396.3	37115.7	41514.3
164.312	0.94574	0.68699	0.64439	0.71985	0.62358	0.70147	0.53189	0.54704	0.63658	0.5433	0.70954	0.61773	0.59359		164.312	26142.8	33028.4	37139.9	32311.1	36111	33974	44513.7	43461.2	33416.3	40323.6	31876.1	37254.3	40104.1
181.554	0.94469	0.65793	0.61301	0.6948	0.59572	0.66831	0.49451	0.51832	0.6087	0.50508	0.66935	0.57684	0.57242		181.554	23235.4	30975.6	34150.9	30986.1	35965.9	32102	42211.1	38189.4	32358.8	39273.7	31499.1	35701.6	35586
200.642	0.93846	0.62769	0.57378	0.66487	0.57482	0.63879	0.45916	0.48818	0.56809	0.46269	0.63441	0.54224	0.53106		200.642	21244.1	28572.5	33621.8	27512.4	34750.7	28636.5	37670.7	39938.1	33341	41420.1	30407	32383.6	34780.3
221.828	0.93149	0.59567	0.54238	0.63281	0.54296	0.60461	0.42735	0.44896	0.52773	0.43179	0.59971	0.50694	0.48852		221.828	19667	26708.8	33398.6	27403.1	33707	28350.5	40300.2	37834.3	30238.8	37447.6	28010.7	32692.1	34695.4
245.098	0.92413	0.5587	0.51171	0.59967	0.50605	0.56737	0.40034	0.41535	0.48756	0.39731	0.55701	0.46599	0.44929		245.098	17701.3	25908.9	31255.2	25009.8	31425.3	26407.8	37390.4	36218.2	30367.2	38676.9	27740.6	30412.3	33434.8
270.856	0.91779	0.53607	0.47976	0.56512	0.46638	0.53544	0.36674	0.39047	0.45637	0.37318	0.51906	0.43825	0.41303		270.856	16179.7	24445.9	29949.7	23911	31195.6	25898.4	37113.9	35392.3	28864.5	39558.1	26022.9	29721.3	33408.1
299.401	0.90938	0.51479	0.45243	0.53041	0.43787	0.50386	0.33874	0.3708	0.43082	0.34285	0.48508	0.40889	0.39102		299.401	15016.2	22681.5	29513.7	23781.9	31083.6	25004.3	36764.7	33448	27916.1	36893.7	25553.1	29027.7	31559.6
330.907	0.90044	0.48404	0.42608	0.49824	0.40551	0.47148	0.31206	0.33252	0.40362	0.3153	0.45494	0.36787	0.35806		330.907	13660.2	21856.1	27420.4	22345.6	29510.6	23674.1	36366.7	33668.1	27055.2	35279.7	25172.5	28981.4	31468.8
365.764	0.8881	0.44341	0.39859	0.46955	0.37639	0.437	0.29414	0.30692	0.36692	0.28215	0.41917	0.32671	0.31257		365.764	12609.8	20995.3	27853.3	21691.9	28253	23092.9	34499.1	32450.8	27764.3	34531.6	24112.2	28096	30131.2
404.204	0.87753	0.41301	0.36876	0.43706	0.34967	0.40602	0.26867	0.28276	0.34157	0.25782	0.38784	0.30137	0.28365		404.204	11331.1	19447.6	27851.5	21207	28305	22416.3	34028.6	31963.6	27259.8	33569.6	23203.4	28238.8	29762.3
446.429	0.86361	0.38841	0.34379	0.40252	0.32531	0.36944	0.24533	0.27193	0.30899	0.23394	0.34763	0.28458	0.27058		446.429	10528.9	18603.2	26892.2	19690.6	27403.3	22110.3	33263.1	32558	25844.5	34115	23808.3	27618.6	29352
493.583	0.84581	0.36489	0.31167	0.37091	0.29688	0.33956	0.22182	0.24923	0.2839	0.21524	0.31646	0.26873	0.24917		493.583	9821.85	17957.1	25912.3	19798.9	26070.3	21733.4	34160.3	33002.3	25442.9	34717.9	22697.4	27529.3	30219.3
545.256	0.82234	0.33663	0.29226	0.34197	0.26597	0.31058	0.20329	0.22582	0.25573	0.2031	0.28463	0.24155	0.21118		545.256	8953.31	16620.4	25234.3	19061.3	26415.4	21033.7	33489	31682.7	24806.6	33052.5	22884.5	26964.6	29764.5
603.136	0.79994	0.31419	0.27097	0.31753	0.24121	0.2913	0.18723	0.21021	0.24352	0.18643	0.26692	0.20661	0.19294		603.136	8295.37	16181.6	24494.4	18440.2	25543.2	21247.5	32236.8	30769.5	24185.1	34268.2	22622.7	25362.5	28849.1
665.779	0.77542	0.29941	0.25101	0.29402	0.2244	0.2706	0.17373	0.19073	0.22486	0.16203	0.24527	0.18508	0.17459		665.779	7888.83	15254	24672.5	18096.6	25153.1	19978.4	31342.2	32572.7	25361.2	31535.8	22051.4	25779.7	29071.3
736.377	0.74775	0.2808	0.22517	0.27144	0.2057	0.24825	0.15592	0.17749	0.21189	0.14255	0.22242	0.17282	0.15685		736.377	7325.88	14518.8	23919.9	17493.6	24696.7	19820.8	32057.8	32138.1	24227.4	34388.6	22063.8	25675.7	27650.8
813.008	0.71726	0.25874	0.2161	0.24456	0.18259	0.22511	0.12842	0.15509	0.19392	0.12492	0.19831	0.17044	0.15226		813.008	6856.53	14003.2	23634.7	17638.7	24753.8	19467.2	31993.1	30853.2	24218.1	32844.5	20766.5	25642.6	28123.6
899.281	0.68834	0.24066	0.19488	0.22302	0.16256	0.20442	0.11411	0.1497	0.17067	0.1183	0.18626	0.14579	0.13422		899.281	6572.99	13216.7	22739.6	16824.6	23266	19218.2	30732	29107.8	24335.5	32223.8	20613.2	25433.3	27805.5
994.036	0.65317	0.22084	0.17216	0.20662	0.15559	0.18417	0.11927	0.12773	0.15342	0.11275	0.1768	0.12845	0.1185		994.036	6242.61	12771	24610.7	16433.7	22729.7	19202	30565.7	30460.4	22591.8	32992	21269.4	27702.5	26408.1
1098.9	0.61745	0.20118	0.15371	0.18738	0.14819	0.16247	0.11736	0.12516	0.14633	0.10613	0.16278	0.11131	0.10393		1098.9	5867.12	11979.1	22369.6	17304.4	23595.6	19021.9	31411.6	27003.7	21773.5	30761	23450.5	23444.4	30996.1
1213.59	0.5809	0.18794	0.14957	0.16729	0.13371	0.15035	0.10319	0.1161	0.1381	0.08581	0.12991	0.11597	0.09307		1213.59	5610.22	11269.4	20307.8	16175	23979.5	17066	35683.3	28818.3	25877.9	31838.9	20726.6	25463.4	25408
1340.48	0.54529	0.17873	0.13834	0.15317	0.1136	0.13299	0.08576	0.11263	0.12995	0.07579	0.10654	0.10228	0.08849		1340.48	5501.49	10607.9	22568.5	16035.8	23715.3	16985.2	29236.1	28518.4	22547.1	29320.5	20969.4	25857.7	27656
1483.68	0.50473	0.16484	0.12743	0.14143	0.10131	0.11886	0.07813	0.10115	0.11456	0.07431	0.103	0.09212	0.07867		1483.68	5246.83	10155.8	21043.9	15680.2	23593.9	18068.9	30876.4	28776.1	23156	30811.8	19620.9	23912.9	25139
1639.34	0.46743	0.15039	0.11299	0.1284	0.08949	0.1102	0.07443	0.09416	0.1034	0.06893	0.11865	0.08276	0.06383		1639.34	5105.72	9585.61	21206.1	15834.4	22919.8	18902.6	29265.9	32106.3	22615	30371.7	19908.5	23911.6	29915.6
1811.59	0.43068	0.13081	0.10019	0.11749	0.08612	0.10449	0.07181	0.08735	0.08732	0.06167	0.10775	0.08057	0.04969		1811.59	4941.65	9151.89	20223.8	15306.5	23393.9	19159.2	28992.4	28023.5	22180.9	30132.3	19344.1	24221.7	25076.3
2000	0.39377	0.12478	0.08296	0.1027	0.07326	0.08893	0.05326	0.07903	0.07937	0.05993	0.08417	0.07345	0.05629		2000	4913.75	8776.14	21453.2	14866.2	23558.9	18891.6	27473.5	29000.5	20868.4	29647.8	19857.9	23841.1	26358.8
2212.39	0.36047	0.1146	0.07392	0.08541	0.06374	0.0749	0.03643	0.06473	0.07048	0.05917	0.06651	0.07077	0.07093		2212.39	4782.23	8289.1	20460.8	14818.2	22214.6	17754.4	27375.3	27574.4	22336.1	28910.8	19677.7	23161.5	26266.3
2439.02	0.33271	0.10342	0.06687	0.07372	0.05563	0.06527	0.02836	0.04843	0.0738	0.0537	0.05214	0.07018	0.05933		2439.02	4723.59	8204.66	19519.1	15008.1	22322.2	18344.2	27246.2	26928	21607.7	28813.6	19787.6	22957.2	25699.9
2702.7	0.30155	0.08961	0.06052	0.06956	0.06028	0.06298	0.03113	0.03974	0.07571	0.0412	0.05105	0.06294	0.05817		2702.7	4659.86	7831.84	19612.9	14519.2	22261.9	17295.7	27016.1	26708.4	21406.4	28517.9	19395.2	22674.6	25444.2
2976.19	0.27263	0.08536	0.05788	0.06135	0.0532	0.0573	0.02064	0.04306	0.06914	0.03027	0.0495	0.0534	0.04184		2976.19	4619.53	7516.92	19214.4	14490.1	21897.4	17760.5	27492.4	26417.3	21707.6	28100.2	19576.2	22653.5	25061.4
3289.47	0.24512	0.08133	0.05938	0.05332	0.04259	0.05426	0.0294	0.04166	0.05304	0.03779	0.04525	0.03669	0.04363		3289.47	4577.79	7307.03	19049.4	14440.2	21626.8	17243.1	26860.6	25741.7	21180.4	27615.5	19362.5	22212.2	24808.7
3649.64	0.22389	0.06385	0.06263	0.04642	0.03437	0.04183	0.0318	0.04201	0.0436	0.04624	0.0296	0.03168	0.03621		3649.64	4529.51	7063.22	18862.3	14436.8	21122.3	17170.4	26356.1	24599.1	20729.6	26909.5	19134.4	21912	24433
4032.26	0.19717	0.06023	0.05169	0.04054	0.03634	0.03514	0.02736	0.03488	0.04607	0.03584	0.03378	0.02991	0.03606		4032.26	4492.53	6889.32	18549.7	14031.3	20703	16410.4	25605.7	24880	20032.8	26072.6	18810.2	21504.7	22860.7
4424.78	0.18408	0.05477	0.03796	0.04024	0.03646	0.03055	0.00956	0.03002	0.04517	0.02394	0.03183	0.0302	0.0252		4424.78	4499.71	6777.46	18004.4	14075.4	20779.9	16578.8	25803.6	24390.1	20227.6	25722.4	18505.3	21246.1	23467.3
4901.96	0.1708	0.05347	0.03039	0.03309	0.03169	0.03456	0.00879	0.02521	0.04328	0.0326	0.03086	0.01508	0.02843		4901.96	4484.92	6598.37	18031.7	13881	20255.1	16687.2	24698.1	23936.8	19872.1	24787	18542.8	20843.8	22864.8
5434.78	0.1571	0.04359	0.03097	0.02377	0.02466	0.03375	0.00643	0.02789	0.03852	0.0353	0.02365	0.01396	0.02841		5434.78	4468.94	6473.32	17697.7	13756.8	19818.4	16279.2	24012.4	24008	19615.7	24934.9	18049.6	20660.2	22562.1
5952.38	0.12985	0.04187	0.02932	0.01948	0.0269	0.02487	-0.000185618	0.0357	0.04436	0.02502	0.02162	0.02494	0.02857		5952.38	4441.58	6377.14	17202.9	13511.4	19535.3	16343.5	23222.9	22506.7	19200.3	23549.6	17961.6	19686.5	21529.8
6578.95	0.11201	0.03991	0.02545	0.02555	0.02415	0.01417	0.00982	0.03413	0.03571	0.02369	0.01045	0.04066	0.02669		6578.95	4451.47	6281.1	16781.4	13158.6	18979.8	16200	22300.9	21311	18819.2	22382.6	17601	19185.2	20774.8
7352.94	0.10551	0.03435	0.01903	0.02616	0.01674	0.00584	0.02804	0.02638	0.02866	0.02678	0.01379	0.02874	0.02594		7352.94	4467.72	6241.19	16489.5	13254.4	18651.5	15694.2	21604.7	21371.8	18494.6	22230.9	17388.9	18854.4	20632.4
8064.52	0.10228	0.03008	0.0221	0.01378	0.01304	0.01772	0.02641	0.02526	0.02786	0.0289	0.01683	0.01115	0.02389		8064.52	4428.78	6079.5	15934.6	12788.8	17899.8	15072.8	20736.4	20499.4	17959.4	20884.6	16697.7	18177.8	19995.9
8928.57	0.09347	0.03144	0.02334	0.0074	0.02195	0.01664	0.01658	0.02648	0.03801	0.02275	0.01153	0.00774	0.02563		8928.57	4585.72	6451.94	16773.3	13506.6	18887.3	15800.5	22166.5	21812.1	19326.4	22671.3	18187.6	19629.5	20917.5
9803.92	0.07489	0.02722	0.02337	0.00459	0.02201	0.01395	0.01123	0.02481	0.02434	0.02043	0.00796	0.01727	0.03145		9803.92	5098.42	6863.67	17350.3	14247.1	19549.1	17142.4	21703.6	21105.7	19947.8	21754.1	18481.5	19018.3	21149.2
10869.6	0.06583	0.02127	0.01351	0.00908	0.02468	0.000404445	0.00969	0.02991	0.02646	0.01131	0.02122	0.01679	0.02086		10869.6	5016.22	6769.96	17454.2	14079.2	19389.1	16307.2	21296.6	21452.1	19186.1	21728.5	17879.6	18896.4	19946.9
11904.8	0.05304	0.01376	0.01289	0.00829	0.02571	0.00315	0.000963962	0.02582	0.02847	0.01971	0.02838	0.02165	0.01884		11904.8	5804.96	7576.86	18334.3	15663.1	19613.7	17911.2	21939.7	22081.3	20074.1	22242.3	19477.2	20302.6	21487.8
13157.9	0.03591	0.01432	0.00643	0.00702	0.01907	0.00606	0.00136	0.01689	0.02269	0.01454	0.01566	0.02168	0.0064		13157.9	5656.78	7447.02	18885	15415.4	19526	17451	21793	21210.3	20312.3	21842.4	18605.8	20246.5	21387.6
14705.9	0.02134	0.01011	0.00522	0.01504	0.00326	0.00951	0.00112	0.00631	0.00216	0.01059	0.000393502	0.02514	0.01234		14705.9	7173.99	9549.38	23364.8	18809	24383.4	21278.3	23939.4	26400.8	23703.2	25835	23123.4	23893.4	24965.1
16129	0.03358	0.01379	0.02051	0.01572	-0.000285235	0.0136	0.01519	0.02083	0.01029	0.0105	-0.00172	0.02412	0.01452		16129	7694.16	9699.86	21902.8	18330.9	22752	20989.7	23308	24727.7	23467	24277.8	23712.9	22933.5	22980.1
17857.1	0.04351	0.01019	0.01956	0.01568	0.00753	0.02107	0.01833	0.03022	0.02121	0.01263	0.00464	0.02432	0.02592		17857.1	9275.52	11080.2	25065.8	21657	25798	23592.4	27464.4	27603.9	25869.6	26306.5	26355.8	27175.5	27846.8
19230.8	0.000353318	0.00317	0.01231	0.01303	0.02677	0.03146	0.01785	0.03956	0.04011	0.02064	0.01896	0.02574	0.04463		19230.8	10035.4	12249.9	26149.6	22808	26488.3	23855.5	27202.3	27913.2	27249.6	27252.1	28304.6	27271.2	28980.6

## Sheet: Figure 3C-E
Figure 3C
Culture time [days]	Cell layer resistance kOhm	Cut-off frequency
0	0	799.336
1	564.981	380.545
2	4854.6	199.084
3	16946.6	140.368
4	12047.5	180.992
5	16146.8	142.081
6	21385.6	113.322
7	16819	146.178
8	19762.8	116.483
9	17644.2	144.805
10	23568.3	110.827
11	18238.5	135.736
12	19639.7	128.554
Figure 3D
	Condition
	Non-treated		MDA-TEV		HEK-EV		TGF-β1		Heparin		Heparin+MDA-TEV
Treatment time [days]	Mean norm. cut-off freq.	s.e.m.	Mean norm. cut-off freq.	s.e.m.	Mean norm. cut-off freq.	s.e.m.	Mean norm. cut-off freq.	s.e.m.	Mean norm. cut-off freq.	s.e.m.	Mean norm. cut-off freq.	s.e.m.
0	1	0	1	0	1	0	1	0	1	0	1	0
1	1.10165	0.10139	1.16954	0.10832	0.95945	0.16027	1.04395	0.05217	1.05061	0.10839	0.801	0.05051
2	0.88542	0.04962	1.46172	0.13498	1.05626	0.15665	1.17799	0.13384	1.20834	0.0806	1.07519	0.09663
3	0.7468	0.04701	1.58319	0.14704	0.96385	0.07468	1.31326	0.0512	1.19997	0.12425	0.94921	0.07001
4	0.885	0.0774	1.70624	0.18067	1.08087	0.12232	1.36993	0.16436	0.88665	0.08918	0.86901	0.05793
5	0.79626	0.07868	1.50469	0.09367	0.99206	0.13288	1.56838	0.15722	1.26698	0.09082	0.84825	0.04586
6	0.7679	0.07005	1.75827	0.12185	0.9262	0.05513	1.6684	0.13786	0.72487	0.14886	1.0468	0.06769
7	0.90236	0.09866	1.72368	0.1081	0.86572	0.14187	1.66083	0.17149	1.08559	0.09409	0.82522	0.0439
8	0.82358	0.06269	2.14043	0.17155	0.72838	0.05642	1.93715	0.12447	0.89117	0.04878	0.97097	0.07942
9	0.82669	0.04992	2.23637	0.17016	0.80524	0.03872	2.09006	0.13806	0.86423	0.03835	0.88489	0.0818
Figure 3E
Condition	Mean norm. cut-off freq.	s.e.m.
No treatment	0.82669	0.04992
MDA-TEV	2.10946	0.14873
HEK-EV	0.84289	0.04945
TGF-β1	2.13609	0.12964

## Sheet: Figure 4C-E
Figure 4C							Figure 4D
Non-treated		MDA-TEV		TGF-β1			Condition	Treatment day	Normalised cut-off freq.
Cell count	Cell density	Cell count	Cell density	Cell count	Cell density		Non-treated	Day 0	1
468	458606	282.5	276830	251	245962			Day 0	1
479	469386	300	293978	224.625	220116			Day 0	1
414	405690	374	366493	239.5	234693			Day 0	1
426.5	417939	377	369433	250.5	245472			Day 0	1
382	374333	346.5	339545					Day 2	0.89119
439.5	430678							Day 2	0.93243
								Day 2	1.0122
Figure 4E								Day 2	0.88167
	Rcell [kOhm]							Day 2	0.70961
Non-treated	22.6							Day 9	0.72854
MDA-TEV	14.1							Day 9	0.70924
TGF-β1	8.1							Day 9	0.91584
								Day 9	0.96226
Cell height in channel, day 12 [um]								Day 9	0.81757
Non-treated	MDA-TEV	TGF-β1					MDA-TEVs	Day 0	1
40.213	34.224	29.694						Day 0	1
40.045	35.167	27.072						Day 0	1
42.629	37.982	27.073						Day 0	1
39.405	32.913	26.604						Day 0	1
37.934	38.338	29.101						Day 0	1
41.389	43.678	22.447						Day 0	1
44.351	41.93	22.773						Day 2	1.58623
42.664	36.52	26.604						Day 2	1.87137
	36.209	23.627						Day 2	1.32249
	36.705	25.753						Day 2	0.91003
	37.554	27.437						Day 2	1.13768
	42.104	25.344						Day 2	1.83918
								Day 2	1.56506
								Day 9	2.67523
								Day 9	2.96375
								Day 9	1.96589
								Day 9	1.72095
								Day 9	2.27865
								Day 9	2.2047
								Day 9	1.84542
							TGF-β1	Day 0	1
								Day 0	1
								Day 0	1
								Day 0	1
								Day 0	1
								Day 0	1
								Day 2	0.80992
								Day 2	1.27422
								Day 2	1.49741
								Day 2	1.22595
								Day 2	1.50721
								Day 2	0.75802
								Day 9	2.35375
								Day 9	1.86536
								Day 9	2.5645
								Day 9	1.83494
								Day 9	2.23866
								Day 9	1.70318

## Sheet: Figure 4F,H
Figure 4F
	N-cadherin [pg] / total protein [ug], day 7
Non-treated	1.50549
Non-treated	1.48212
MDA-TEV	29.7823
MDA-TEV	26.508
TGF-β1	23.0882
TGF-β1	21.3554
Figure 4H
Protein	Condition	Log2 fold change over non-treated
E-cadherin	Non-treated	1
	Non-treated	1
	Non-treated	1
	Non-treated	1
	Non-treated	1
	MDA-TEV	0.56523
	MDA-TEV	0.55392
	MDA-TEV	0.59953
	MDA-TEV	0.17118
	MDA-TEV	0.29015
	HEK-EV	1.02951
	HEK-EV	0.9816
	HEK-EV	1.0569
	HEK-EV	0.76241
	HEK-EV	0.91269
	TGF-β1	0.7799
	TGF-β1	0.67993
	TGF-β1	0.77733
	TGF-β1	0.34223
	TGF-β1	0.29741
F-actin	Non-treated	1
	Non-treated	1
	Non-treated	1
	MDA-TEV	0.76821
	MDA-TEV	1.2875
	MDA-TEV	1.27134
	HEK-EV	0.77564
	HEK-EV	1.04179
	HEK-EV	1.056
	TGF-β1	0.90589
	TGF-β1	0.86199
	TGF-β1	0.82476
Fibronectin	Non-treated	1
	Non-treated	1
	Non-treated	1
	MDA-TEV	2.06
	MDA-TEV	1.92704
	MDA-TEV	1.9379
	HEK-EV	1.21818
	HEK-EV	1.06581
	HEK-EV	0.97282
	TGF-β1	2.00024
	TGF-β1	2.0277
	TGF-β1	2.39647
N-cadherin	Non-treated	1
	Non-treated	1
	Non-treated	1
	Non-treated	1
	MDA-TEV	1.94347
	MDA-TEV	4.25805
	MDA-TEV	4.18857
	MDA-TEV	3.0328
	HEK-EV	0.74041
	HEK-EV	1.453
	HEK-EV	0.83693
	HEK-EV	0.98952
	TGF-β1	1.57084
	TGF-β1	5.00136
	TGF-β1	3.1092
	TGF-β1	2.29381
Vimentin	Non-treated	1
	Non-treated	1
	Non-treated	1
	MDA-TEV	3.22047
	MDA-TEV	7.18541
	MDA-TEV	6.7142
	HEK-EV	0.67676
	HEK-EV	1.537
	HEK-EV	0.83961
	TGF-β1	3.25427
	TGF-β1	6.92881
	TGF-β1	6.53976

## Sheet: Figure 5
Figure 5C
		Methylation %
Non-treated	TWIST1	0
Non-treated	TWIST1	0
MDA-TEV	TWIST1	0.26
MDA-TEV	TWIST1	0.42
Non-treated	TFPI2	16.83
Non-treated	TFPI2	19.27
MDA-TEV	TFPI2	17.31
MDA-TEV	TFPI2	14.97
Figure 5D
Protein expression fold change over non-treated
TWIST1
Non-treated	MDA-TEV
1	3.6441
1	3.31314
1	2.96875
1	3.3152

## Sheet: Figure 6C,E
Figure 6C
		Normalised cut-off freq., day 9
MDA-TEV (-)	Heparin (-)	0.72854
MDA-TEV (-)	Heparin (-)	0.70924
MDA-TEV (-)	Heparin (-)	0.91584
MDA-TEV (-)	Heparin (-)	0.96226
MDA-TEV (-)	Heparin (-)	0.81757
MDA-TEV (+)	Heparin (-)	2.67523
MDA-TEV (+)	Heparin (-)	2.96375
MDA-TEV (+)	Heparin (-)	1.96589
MDA-TEV (+)	Heparin (-)	1.72095
MDA-TEV (+)	Heparin (-)	2.27865
MDA-TEV (+)	Heparin (-)	2.2047
MDA-TEV (+)	Heparin (-)	1.84542
MDA-TEV (-)	Heparin (+)	0.87555
MDA-TEV (-)	Heparin (+)	0.81018
MDA-TEV (-)	Heparin (+)	0.96833
MDA-TEV (-)	Heparin (+)	0.80287
MDA-TEV (+)	Heparin (+)	1.19172
MDA-TEV (+)	Heparin (+)	0.8402
MDA-TEV (+)	Heparin (+)	0.78126
MDA-TEV (+)	Heparin (+)	0.89047
MDA-TEV (+)	Heparin (+)	0.72082
Figure 6E
Protein	Condition	Log2 fold change over non-treated
E-cadherin	Non-treated	1
	Non-treated	1
	Non-treated	1
	Non-treated	1
	Non-treated	1
	MDA-TEV	0.56523
	MDA-TEV	0.55392
	MDA-TEV	0.59953
	MDA-TEV	0.17118
	MDA-TEV	0.29015
	Heparin	0.86276
	Heparin	0.83746
	Heparin	0.92223
	Heparin+TEV	0.93883
	Heparin+TEV	0.96669
	Heparin+TEV	0.96395
F-actin	Non-treated	1
	Non-treated	1
	Non-treated	1
	MDA-TEV	0.76821
	MDA-TEV	1.2875
	MDA-TEV	1.27134
	Heparin	0.70448
	Heparin	1.04179
	Heparin	1.00869
	Heparin+TEV	0.79966
	Heparin+TEV	1.0776
	Heparin+TEV	1.10728
Fibronectin	Non-treated	1
	Non-treated	1
	Non-treated	1
	MDA-TEV	2.06
	MDA-TEV	1.92704
	MDA-TEV	1.9379
	Heparin+TEV	1.10482
	Heparin+TEV	1.16547
	Heparin+TEV	1.15479
N-cadherin	Non-treated	1
	Non-treated	1
	Non-treated	1
	Non-treated	1
	MDA-TEV	1.94347
	MDA-TEV	4.25805
	MDA-TEV	4.18857
	MDA-TEV	3.0328
	Heparin	0.69542
	Heparin	1.22826
	Heparin	1.21783
	Heparin	0.99858
	Heparin+TEV	0.83789
	Heparin+TEV	1.05561
	Heparin+TEV	1.33577
	Heparin+TEV	0.97698
Vimentin	Non-treated	1
	Non-treated	1
	Non-treated	1
	MDA-TEV	3.22047
	MDA-TEV	7.18541
	MDA-TEV	6.7142
	Heparin	0.83886
	Heparin	1.23054
	Heparin	1.14626
	Heparin+TEV	1.22961
	Heparin+TEV	0.93903
	Heparin+TEV	0.87172

## Sheet: Figure 6F,G
Figure 6F
	Mean norm. cut-off freq.
Culture time [days]	Run 1	Run 1	Run 2	Run 3	Run 3
0	5.50006	4.4748	4.27257	3.75022	4.17502
1	1.41279	3.52009	1.02963	0.93486	0.65978
2	0.98691	1.0401	0.86809	0.78781	0.91828
3	1	1	1	1	1
4	0.9474	0.81294	0.83371	0.77665	0.63432
5	1.37771	1.09661	1.06453	0.76759	1.06951
6	1.18608	1.01633	0.84046	0.90873	0.79447
7	1.06627	0.85978	0.75624	0.91065	0.75212
8	1.01984	0.84099	0.75679	0.83961	0.78403
9	1.26445	1.01225	0.92731	0.89929	1.13072
10	0.9725	0.74553	0.76804	0.87991	0.76015
11	1.20953	0.71943	1.00787	1.0055	0.91252
12	1.19172	0.8402	0.78126	0.89047	0.72082
Figure 6G
	MDA-TEVs		MDA-TEVs + heparin		MDA-TEVs +/- heparin
Treatment time [days]	Mean norm. cut-off freq.	s.e.m.	Mean norm. cut-off freq.	s.e.m.	Mean norm. cut-off freq.	s.e.m.
0	1	0	1	0	1	0
1	1.12555	0.10361	0.801	0.05051	0.89536	0.06598
2	1.39032	0.13698	1.07519	0.09663	1.01135	0.17015
3	1.50125	0.15142	0.94921	0.07001	0.76965	0.07105
4	1.64719	0.16724	0.86901	0.05793	1.13533	0.11469
5	1.47035	0.08809	0.84825	0.04586	1.1052	0.10314
6	1.78363	0.10853	1.0468	0.06769	1.66883	0.15673
7	1.78841	0.11382	0.82522	0.0439	1.83112	0.16611
8	2.15058	0.14891	0.97097	0.07942	2.07523	0.05725
